# Supplementary material for: Bronchoscopy and molecular diagnostic techniques to identify superimposed infections in COVID-19-associated ARDS: a case series from Ecuador during the second wave
Source: Front Med (Lausanne). 2024 Oct 30;11:1409323. doi: 10.3389/fmed.2024.1409323 (PMC11557464; doi:10.3389/fmed.2024.1409323)
Supplement: Supplementary file 1 [file Table_1.XLSX]

## Sheet: table 1
Clinical Characteristics	Patient 1	Patient 2	Patient 3	Patient 4	Patient 5	Patient 6	Patient 7	Patient 8	Patient 9
Age	51	74	68	51	61	71	45	55	66
Sex	Male	Female	Male	Female	Female	Male	Male	Female	Female
Past illness history	Hypertension*, Obesity	Hypertension	None	None	None	Hypertension, Diabetes type II	Obsesity type II	Depression	None
Disease history days prior hospital admission	11	7	16	5	7	9	10	7	12
Symptoms	Fever, dyspnea, dry cough, malaise, polyarthralgia.	Fever, dry cough, dyspnea, diarrhea.	Fever, dry cough, dyspnea, malaise.	Fever, asthenia, cough with expectoration	Fever, headache, arthromyalgia, anosmia, dry cough, and diarrheal stools	Fever, cough, dyspnea, malaise	Odynophagia, fever, dyspnea, malaise	Fever, odynophagia, dyspnea, malaise	Fever, malaise, dyspnea, cough, cardiorespiratory arrest during admission
RT-PCR Test for SARS-CoV-2	Positive	Positive	Positive	Positive	Positive	Positive	Positive	Positive	Positive
Oxygen saturation with HFNC device (%)	80	75	88	80	80	92	88	90	Not used*
Laboratory findings	Patient 1	Patient 2	Patient 3	Patient 4	Patient 5	Patient 6	Patient 7	Patient 8	Patient 9
White cell count (per mm3) (normal range 4400 to 10300)	23790	20000	20340	15320	11260	25.20	15.11	26.27	19950
Total neutrophils (normal range 1780 to 5380)	22410	18550	19270	14160	10730	24.30	13.90	22.89	16.95
Total lymphocytes (normal range 1180 to 3740)	430	870	530	740	210	520	770	261	243
CRP (mg/dl) (normal range 0 to 5)	44.31	8.45	43.98	4.25	27.82	53.20	-	16	34.54
Ferritin (ng/ml) (normal range 30 to 400)	1736	2221	1435	1133	1719	>2000	>2000	964	6828
**IL-6 (pg/ml) (normal range 0 to 6.5)	149.20	18.75	1351	38.97	107.8	4365	282	1384	986.4
D-dimer (mg/l) (normal range 0 to 1.9)	0.79	2.95	4.14	2.59	0.60	6.8	1.18	9.2	4.27
Procalcitonine (ng/ml) (normal range < 0.046)	5.34	0.07	1.79	0.10	0.27	1.34	-	0.16	66.88
Radiological (CT-scan) findings:	Patient 1	Patient 2	Patient 3	Patient 4	Patient 5	Patient 6	Patient 7	Patient 8	Patient 9
Ground-glass opacity	+++	+++	+++	++	+++	+++	+++	+++	+++
Condensation areas	Yes	No	Yes	Yes	Yes	Yes	Yes	No	Yes
Crazy paving pattern	No	+	No	+	+	+	No	No	+
Solitary nodule	No	No	No	No	No	No	No	No	No
Bronchoalveolar lavage findings	Patient 1	Patient 2	Patient 3	Patient 4	Patient 5	Patient 6	Patient 7	Patient 8	Patient 9
Microorganisms	Klebsiella pneumoniae carbapenemase class A and class D OXA; Carbapenem-multiresistant Acinetobacter baumannii class D OXA 23 and class D OXA 51 Candida albicans, Cryseobacterium indologenes , Apergillus sp.	Klebsiella pneumoniae carbapenemase class A; Acinetobacter guillouiae.	Pseudomona aeruginosa; Klebsiella pneumoniae Carbapenemase; Burkholderia cenocepacia; Candida albicans; Aspergillus sp	GES-type carbapenemase-producing P. aeruginosa; Aspergillus	SARS CoV-2	Trichosporon asahii, Aspergillus; Klebsiella; pneumoniae carbapenemase; Pseudomonas; aeruginosa.	Staphylococcus aureus mecA; Aspergillus	SARS CoV-2	Acinetobacter baumannii
Prescription	Supplemental oxygen (HFNC), meropenem, moxifloxacin, tigecycline, ceftazidime / avibactam, trimethoprim / sulfamethoxazole, unfractionated heparin, norepinephrine.	Supplemental oxygen (HFNC), meropenem, voriconazole, moxifloxacin, ivermectin, nebulized amikacin, enoxaparin, prednisone, atorvastatin, colchicine, antihypertensives	Supplemental oxygen (HFNC), received tocilizumab prior to their ICU admission. colistin, tigecycline, meropenem, voriconazole, nebulized amikacin, enoxaparin, colchicine, ivermectin, atorvastatin, antihypertensives.	Supplemental oxygen (HFNC), colistin, minocycline, ceftazidime / avibactam, fosfomycin and voriconazole, rendisivir, dexamethasone, colchicine, atorvastatin, meropenem, and moxifloxacin	Supplemental oxygen (HFNC), dexamethasone, enoxaparin, atorvastatin, piperacillin / tazobactam, and moxifloxacin.	Received tocilizumab prior to their ICU admission. Mechanical ventilation, imipenem + cilastatin, levofloxacin, dexamethasone, enoxaparin, simvastatin	Mechanical ventilation, cefepime, levofloxacin, dexamethasone, enoxaparin, simvastatin.	Received tocilizumab prior to their ICU admission Mechanical ventilation, meropenem, vancomycin, voriconazole, dexamethasone, enoxaparin, simvastatin	Mechanical ventilation, meropenem, vancomycin, voriconazole, dexamethasone, enoxaparin, simvastatin
Mechanical ventilation needed	Yes	Yes	Yes	Yes	Yes	Yes	Yes	Yes	Yes
Survival	No	No	No	Yes	Yes	No	Yes	No	No
*Hypertension = high blood pressure
**C-RP = C reactive protein
***Interleukinae 6 = IL-6
****HFNC = High flow nasal cannula
